# Supplementary material for: Challenges and potential of using digital biomarkers in healthcare and clinical trials
Source: Commun Med (Lond). 2026 Feb 21;6:151. doi: 10.1038/s43856-026-01450-8 (PMC12996552; doi:10.1038/s43856-026-01450-8)
Supplement: Supplementary file 2 — Supplementary Data 1 [file 43856_2026_1450_MOESM2_ESM.xlsx]

## Sheet: Definitions & Examples
Term		Definition1	Classical/Analog Example (taken from FDA BEST1)	Digital Example
Biomarker		A defined characteristic that is measured as an indicator of normal biological processes, pathogenic processes, or biological responses to an exposure or intervention, including therapeutic interventions. Biomarkers may include molecular, histologic, radiographic, or physiologic characteristics. A biomarker is not a measure of how an individual feels, functions, or survives.
Diagnostic Biomarker		A biomarker used to detect or confirm presence of a disease or condition of interest or to identify individuals with a subtype of the disease.	HbA1c: For identifying and monitoring patients with Diabetes mellitus	Digital ECG patterns: For diagnosing atrial fibrillation using wearable devices2,3
			Glomerular filtration rate (GFR): For identifying patients with chronic kidney disease	AI-analyzed chest X-rays: For diagnosing lung conditions such as pneumonia or lung cancer4–7
			Ejection fraction: For differentiating subgroups of heart failure	Digital sleep patterns from wearable devices: For diagnosing sleep apnea based on sleep disturbances8,9
			Sweat chloride: For confirming cystic fibrosis	Smartphone-based voice analysis: For early diagnosis of neurological conditions such as Parkinson’s disease10–13
Monitoring Biomarker		A biomarker measured repeatedly for assessing status of a disease or medical condition or for evidence of exposure to (or effect of) a medical product or an environmental agent.	HCV-RNA levels: For assessing treatment response in patients with chronic hepatitis C	Remote monitoring: For heart rate or blood pressure in cardiac patients14–16
			INR/Prothrombin time: For assessing anticoagulation in patients on warfarin	Smartwatch-based step count and activity levels: For monitoring physical activity and recovery in patients post-surgery or during rehabilitation17,18
			Prostate-specific antigen: For monitoring the disease status in prostate cancer	Smart inhalers: For monitoring medication adherence19,20
			CA-125: For monitoring the disease status in ovarian cancer treatment
			HIV-RNA levels: For monitoring treatment response during antiretroviral therapy (ART) in HIV
Response Biomarker		A biomarker used to show that a biological response, potentially beneficial or harmful, has occurred in an individual who has been exposed to a medical product or an environmental agent.
	Pharmacodynamic biomarker	A response biomarker that indicates biologic activity of a medical product or environmental agent without necessarily drawing conclusions about efficacy or disease outcome or necessarily linking this activity to an established mechanism of action.	Circulating B lymphocytes: For assessing response to a B-lymphocyte stimulator inhibitor in systemic lupus erythematosus	Continuous heart rate monitoring: For assessing heart rate response to beta-blockers21,22
			Sweat chloride: For evaluating response to cystic fibrosis transmembrane regulator (CFTR) potentiating agents in cystic fibrosis	Digital spirometry: For monitoring lung function in response to bronchodilator treatments in asthma patients23–25
			INR (International Normalized Ratio): For evaluating response to warfarin treatment for thrombosis prevention	AI-analyzed retinal fluid: For precise localization and quantification to optimize anti-VEGF therapy in neovascular age-related macular degeneration26
			Urinary glycosaminoglycans: For monitoring response to enzyme replacement therapy in mucopolysaccharidosis type 1
			Phospho-AKT levels: For measuring inhibition of PI3K signaling in response to anti-cancer PI3K inhibitors
	Surrogate endpoint biomarker	A response biomarker that is an endpoint used in clinical trials as a substitute for a direct measure of how a patient feels, functions, or survives.	HbA1c reduction: For reducing microvascular complications in diabetes mellitus	Continuous glucose monitoring: For predicting long-term outcomes in diabetes27,28
			HIV-RNA reduction: For controlling HIV clinical disease	AI-analyzed cough monitoring: For tracking cough frequency and patterns using ambulatory devices with microphones29,30
			LDL cholesterol reduction: For reducing cardiovascular events	Actigraphy using wearable devices: For measuring mean nighttime Total Sleep Time31–34
			Blood pressure reduction: For lowering rates of stroke, myocardial infarction, and mortality	AI-analyzed motor progression biomarkers: For tracking Parkinson’s disease progression using smartwatches to assess and quantify motor impairments35–37
			Alkaline phosphatase (ALP) improvement: For predicting decreased risk of liver transplant or death in primary biliary cirrhosis
Predictive Biomarker		A biomarker used to identify individuals who are more likely than similar individuals without the biomarker to experience a favorable or unfavorable effect from exposure to a medical product or an environmental agent.	Squamous differentiation in non-small cell lung cancer: For identifying patients who should avoid pemetrexed treatment	AI-predicted response to cancer immunotherapy based on:
			CFTR mutations: For predicting response to specific treatments in cystic fibrosis	o Radiography data38
			BRCA1/2 mutations: For predicting response to PARP inhibitors in platinum-sensitive ovarian cancer	o Histology data39
			HLA-B*5701 genotype: For predicting risk of severe skin reactions to abacavir in HIV patients	o Genetic data40
			TPMT genotype or activity: For predicting risk of severe toxicity from 6-mercaptopurine or azathioprine treatment	AI-predicted treatment response: For predicting blood pressure outcomes in cardiometabolic disease based on biometric and engagement data from a digital behavioral intervention41
Prognostic Biomarker		A biomarker used to identify likelihood of a clinical event, disease recurrence or progression in patients who have the disease or medical condition of interest.	Gene expression profiling: For segregating patients with diffuse large B-cell lymphoma into subgroups with different outcomes	AI-analyzed retinal vasculometry: For predicting circulatory mortality, stroke, and myocardial infarction risk42
			Tumor size: For predicting cancer progression and patient survival in various cancers	Smartphone-based gait analysis for predicting fall risk in elderly patients using motion sensors and machine learning algorithms43,44
			Ejection fraction: For identifying prognosis in heart failure patients	Single-patient stroke outcome prediction45–47
			Glomerular filtration rate (GFR): For predicting prognosis in chronic kidney disease	Predicting suicidal behaviour based on sleep disturbance in people with mental illness48
			Prostate-specific antigen (PSA): For predicting recurrence in prostate cancer patients after treatment
Safety Biomarker		A biomarker that indicates the potential for toxicity or harm from a treatment or environmental agent.	Liver enzymes (e.g., ALT, AST): For detecting liver toxicity from drugs	Data from (Portable) ECGs: For assessing risk of drug-induced Long-QT syndrome49,50
			Serum creatinine: For assessing kidney damage or dysfunction due to drug toxicity
			Troponin: For monitoring cardiac injury or toxicity during treatment
			Urinary biomarkers (e.g., KIM-1): For detecting kidney injury from drug exposure
			White blood cell count: For monitoring bone marrow suppression or toxicity from chemotherapy
Susceptibility/Risk Biomarker		A biomarker that indicates the potential for developing a disease or medical condition in an individual who does not currently have clinically apparent disease or the medical condition.	BRCA1/2 mutations: For assessing risk of developing breast and ovarian cancer	Heart rate variability: For assessing long-term cardiovascular risk51–53
			APOE ε4 allele: For identifying increased risk of Alzheimer’s disease	Sleep pattern monitoring via wearables: For assessing the risk of mental and chronic by analyzing sleep variability54,55
			Low-density lipoprotein (LDL) cholesterol: For evaluating risk of cardiovascular disease
			HPV DNA: For assessing risk of developing cervical cancer
			HLA-B27: For identifying risk of developing ankylosing spondylitis

## Sheet: References
1	FDA-NIH Biomarker Working Group. BEST (Biomarkers, EndpointS, and Other Tools). (2021).
2	Tison, G. H. et al. Passive Detection of Atrial Fibrillation Using a Commercially Available Smartwatch. JAMA Cardiology 3, 409–416 (2018).
3	Perez, M. V. et al. Large-Scale Assessment of a Smartwatch to Identify Atrial Fibrillation. New England Journal of Medicine 381, 1909–1917 (2019).
4	Stoitsis, J. et al. Computer aided diagnosis based on medical image processing and artificial intelligence methods. Nuclear Instruments and Methods in Physics Research Section A: Accelerators, Spectrometers, Detectors and Associated Equipment 569, 591–595 (2006).
5	Coppini, G., Diciotti, S., Falchini, M., Villari, N. & Valli, G. Neural networks for computer-aided diagnosis: detection of lung nodules in chest radiograms. IEEE Transactions on Information Technology in Biomedicine 7, 344–357 (2003).
6	Schilham, A. M. R., van Ginneken, B. & Loog, M. A computer-aided diagnosis system for detection of lung nodules in chest radiographs with an evaluation on a public database. Medical Image Analysis 10, 247–258 (2006).
7	Cooper, G. F. et al. An evaluation of machine-learning methods for predicting pneumonia mortality. Artificial Intelligence in Medicine 9, 107–138 (1997).
8	Oliver, N. & Flores-Mangas, F. HealthGear: Automatic Sleep Apnea Detection and Monitoring with a Mobile Phone. JCM 2, 1–9 (2007).
9	Angius, G. & Raffo, L. A sleep apnoea keeper in a wearable device for Continuous detection and screening during daily life. in 2008 Computers in Cardiology 433–436 (IEEE, Bologna, Italy, 2008). doi:10.1109/CIC.2008.4749071.
10	Rusz, J. et al. Smartphone Allows Capture of Speech Abnormalities Associated With High Risk of Developing Parkinson’s Disease. IEEE Transactions on Neural Systems and Rehabilitation Engineering 26, 1495–1507 (2018).
11	Wroge, T. J. et al. Parkinson’s Disease Diagnosis Using Machine Learning and Voice. in 2018 IEEE Signal Processing in Medicine and Biology Symposium (SPMB) 1–7 (2018). doi:10.1109/SPMB.2018.8615607.
12	Karaman, O., Çakın, H., Alhudhaif, A. & Polat, K. Robust automated Parkinson disease detection based on voice signals with transfer learning. Expert Systems with Applications 178, 115013 (2021).
13	Laganas, C. et al. Parkinson’s Disease Detection Based on Running Speech Data From Phone Calls. IEEE Transactions on Biomedical Engineering 69, 1573–1584 (2022).
14	Georgiou, K. et al. Can Wearable Devices Accurately Measure Heart Rate Variability? A Systematic Review. Folia Medica 60, (2018).
15	Sana, F. et al. Wearable Devices for Ambulatory Cardiac Monitoring. Journal of the American College of Cardiology 75, 1582–1592 (2020).
16	Kuwabara, M., Harada, K., Hishiki, Y. & Kario, K. Validation of two watch-type wearable blood pressure monitors according to the ANSI/AAMI/ISO81060-2:2013 guidelines: Omron HEM-6410T-ZM and HEM-6410T-ZL. The Journal of Clinical Hypertension 21, 853–858 (2019).
17	Dobkin, B. H. & Martinez, C. Wearable Sensors to Monitor, Enable Feedback, and Measure Outcomes of Activity and Practice. Curr Neurol Neurosci Rep 18, 87 (2018).
18	Hannan, A. L. et al. Impact of wearable physical activity monitoring devices with exercise prescription or advice in the maintenance phase of cardiac rehabilitation: systematic review and meta-analysis. BMC Sports Sci Med Rehabil 11, 14 (2019).
19	Jansen, E. M. et al. Global burden of medication non-adherence in chronic obstructive pulmonary disease (COPD) and asthma: a narrative review of the clinical and economic case for smart inhalers. Journal of Thoracic Disease 13, 3846 (2021).
20	Burgess, S. W., Wilson, S. S. I., Cooper, D. M., Sly, P. D. & Devadason, S. G. In vitro evaluation of an asthma dosing device: The smart-inhaler. Respiratory Medicine 100, 841–845 (2006).
21	Duncker, D. et al. Smart Wearables for Cardiac Monitoring—Real-World Use beyond Atrial Fibrillation. Sensors 21, 2539 (2021).
22	Gill, S. K. et al. Consumer wearable devices for evaluation of heart rate control using digoxin versus beta-blockers: the RATE-AF randomized trial. Nat Med 30, 2030–2036 (2024).
23	Hernández, C. R. et al. Validation of the portable Air-Smart Spirometer. PLOS ONE 13, e0192789 (2018).
24	Zhou, P., Yang, L. & Huang, Y.-X. A Smart Phone Based Handheld Wireless Spirometer with Functions and Precision Comparable to Laboratory Spirometers. Sensors 19, 2487 (2019).
25	Gupta, S., Chang, P., Anyigbo, N. & Sabharwal, A. mobileSpiro: accurate mobile spirometry for self-management of asthma. in Proceedings of the First ACM Workshop on Mobile Systems, Applications, and Services for Healthcare 1–6 (Association for Computing Machinery, New York, NY, USA, 2011). doi:10.1145/2064942.2064944.
26	Fuchs, P., Coulibaly, L., Reiter, G. S. & Schmidt-Erfurth, U. Artificial intelligence in the management of anti-VEGF treatment: the Vienna fluid monitor in clinical practice. Ophthalmologe 119, 520–524 (2022).
27	Rodbard, H. W. et al. The Effect of Canagliflozin, a Sodium Glucose Cotransporter 2 Inhibitor, on Glycemic End Points Assessed by Continuous Glucose Monitoring and Patient-Reported Outcomes Among People With Type 1 Diabetes. Diabetes Care 40, 171–180 (2016).
28	Battelino, T. et al. Continuous glucose monitoring and metrics for clinical trials: an international consensus statement. The Lancet Diabetes & Endocrinology 11, 42–57 (2023).
29	Spinou, A. & Birring, S. S. An update on measurement and monitoring of cough: what are the important study endpoints? Journal of Thoracic Disease 6, S728 (2014).
30	Merck Sharp &amp; Dohme LLC. A Phase 3, Randomized, Double-Blind, Placebo-Controlled, 12-Month Study to Evaluate the Efficacy and Safety of MK-7264 in Adult Participants With Chronic Cough (PN030). https://clinicaltrials.gov/study/NCT03449147 (2021).
31	Sadeh, A., Hauri, P. J., Kripke, D. F. & Lavie, P. The Role of Actigraphy in the Evaluation of Sleep Disorders. Sleep 18, 288–302 (1995).
32	Sadeh, A. & Acebo, C. The role of actigraphy in sleep medicine. Sleep Medicine Reviews 6, 113–124 (2002).
33	de Souza, L. et al. Further Validation of Actigraphy for Sleep Studies. Sleep 26, 81–85 (2003).
34	Takeda. A Double-Blind, Randomized, Placebo-Controlled Study of the Efficacy, Safety and Tolerability of 8 Week Treatment of Rozerem 8 Mg (QHS) in Sleep Disturbed, Mild to Moderately Severe Alzheimer&#x27;s Disease Subjects. https://clinicaltrials.gov/study/NCT00325728 (2017).
35	Lawton, M. et al. Parkinson’s Disease Subtypes in the Oxford Parkinson Disease Centre (OPDC) Discovery Cohort. JPD 5, 269–279 (2015).
36	Bloem, B. R. et al. The Personalized Parkinson Project: examining disease progression through broad biomarkers in early Parkinson’s disease. BMC Neurol 19, 160 (2019).
37	Sturchio, A. et al. Phenotype-agnostic molecular subtyping of neurodegenerative disorders: The Cincinnati Cohort Biomarker Program (CCBP). Frontiers in Aging Neuroscience 12, 553635 (2020).
38	Trebeschi, S. et al. Predicting response to cancer immunotherapy using noninvasive radiomic biomarkers. Annals of Oncology 30, 998–1004 (2019).
39	Johannet, P. et al. Using Machine Learning Algorithms to Predict Immunotherapy Response in Patients with Advanced Melanoma. Clinical Cancer Research 27, 131–140 (2021).
40	Kong, J. et al. Network-based machine learning approach to predict immunotherapy response in cancer patients. Nat Commun 13, 3703 (2022).
41	Guthrie, N. L. et al. Emergence of digital biomarkers to predict and modify treatment efficacy: machine learning study. BMJ Open 9, e030710 (2019).
42	Rudnicka, A. R. et al. Artificial intelligence-enabled retinal vasculometry for prediction of circulatory mortality, myocardial infarction and stroke. British Journal of Ophthalmology 106, 1722–1729 (2022).
43	Noh, B. et al. XGBoost based machine learning approach to predict the risk of fall in older adults using gait outcomes. Sci Rep 11, 12183 (2021).
44	Connie, T. & Zhe Khae, L. Fall risk prediction using temporal gait features and machine learning approaches. Front. Artif. Intell. 7, (2024).
45	Bonkhoff, A. K. & Grefkes, C. Precision medicine in stroke: towards personalized outcome predictions using artificial intelligence. Brain 145, 457–475 (2022).
46	Mainali, S., Darsie, M. E. & Smetana, K. S. Machine Learning in Action: Stroke Diagnosis and Outcome Prediction. Front. Neurol. 12, (2021).
47	Cheon, S., Kim, J. & Lim, J. The Use of Deep Learning to Predict Stroke Patient Mortality. International Journal of Environmental Research and Public Health 16, 1876 (2019).
48	Stubbs, B., Wu, Y.-T., Prina, A. M., Leng, Y. & Cosco, T. D. A population study of the association between sleep disturbance and suicidal behaviour in people with mental illness. Journal of Psychiatric Research 82, 149–154 (2016).
49	Castelletti, S. et al. A wearable remote monitoring system for the identification of subjects with a prolonged QT interval or at risk for drug-induced long QT syndrome. International Journal of Cardiology 266, 89–94 (2018).
50	Prifti, E. et al. Deep learning analysis of electrocardiogram for risk prediction of drug-induced arrhythmias and diagnosis of long QT syndrome. European Heart Journal 42, 3948–3961 (2021).
51	Tsuji, H. et al. Impact of Reduced Heart Rate Variability on Risk for Cardiac Events. Circulation 94, 2850–2855 (1996).
52	Thayer, J. F., Yamamoto, S. S. & Brosschot, J. F. The relationship of autonomic imbalance, heart rate variability and cardiovascular disease risk factors. International Journal of Cardiology 141, 122–131 (2010).
53	Huikuri, H. V. & Stein, P. K. Heart Rate Variability in Risk Stratification of Cardiac Patients. Progress in Cardiovascular Diseases 56, 153–159 (2013).
54	Zheng, N. S. et al. Sleep patterns and risk of chronic disease as measured by long-term monitoring with commercial wearable devices in the All of Us Research Program. Nat Med 30, 2648–2656 (2024).
55	Zhang, J. et al. Association of sleep duration and risk of mental disorder: a systematic review and meta-analysis. Sleep Breath 28, 261–280 (2024).
